# Supplementary material for: The Development and Characterization of a Next-Generation Oncolytic Virus Armed with an Anti-PD-1 sdAb for Osteosarcoma Treatment In Vitro
Source: Cells. 2024 Feb 17;13(4):351. doi: 10.3390/cells13040351 (PMC10886739; doi:10.3390/cells13040351)
Supplement: Supplementary file 1 [file cells-13-00351-s001.zip]

Archive with 1 entries (1 files):
- cells-2802244-supplementary.pdf
